# Supplementary material for: Haze Occurrence Caused by High Gas-to-Particle Conversion in Moisture Air under Low Pollutant Emission in a Megacity of China
Source: Int J Environ Res Public Health. 2022 May 25;19(11):6405. doi: 10.3390/ijerph19116405 (PMC9179953; doi:10.3390/ijerph19116405)
Supplement: Supplementary file 1 [file ijerph-19-06405-s001.zip]

Archive with 1 entries (1 files):
- ijerph-1695979-supplementary.pdf
